# Supplementary material for: A common genetic mechanism underlies morphological diversity in fruits and other plant organs
Source: Nat Commun. 2018 Nov 9;9:4734. doi: 10.1038/s41467-018-07216-8 (PMC6226536; doi:10.1038/s41467-018-07216-8)
Supplement: Supplementary file 4 — Supplementary Data 1 [file 41467_2018_7216_MOESM4_ESM.xlsx]

## Sheet: Supplementary Data 1
Supplementary Data 1. Effects of overexpression of SlOFP20 on fruit and ovary shapes in the Yellow Pear background
T0 generation	N (Fruits)	Fruit shape index	Fisher LSD at a = 0.05	Obovoid	Fisher LSD at a = 0.05	Width Widest Pos	Fisher LSD at a = 0.05
WT YP	8	1.59 (+/-0.12)	B	0.39 (+/-0.03)	B	0.65 (+/-0.02)	B
142098-1	7	1.79 (+/-0.12)	A	0.43 (+/-0.04)	A	0.69 (+/-0.02)	A
142098-2	11	1.36 (+/-0.06)	D	0.23 (+/-0.03)	D	0.57 (+/-0.03)	C
142098-4	6	1.04 (+/-0.08)	F	0.15 ( (+/-0.03)	E	0.54 (+/-0.02)	D
142098-5	10	1.57 (+/-0.08)	C	0.31 (+/-0.04)	C	0.62 (+/-0.02)	B
142098-6	7	1.23 (+/-0.09)	E	0.2 (+/-0.02)	DE	0.55 (+/-0.01)	CD
T1 generation	T0 generation	transgene	N (Ovaries)	Ovary shape Index	t-Test p value
15S109-1	142098-4	+	15	1.63 (+/-0.18)	8.07553e-07
15S109-2	142098-4	+	12	1.49 (+/-0.12)
15S109-3	142098-4	-	10	1.98 (+/-0.34)
15S109-6	142098-4	-	10	2.10 (+/-0.26)
15S110-1	142098-6	+	9	1.63 (+/-0.30)	1.49751e-13
15S110-2	142098-6	+	11	1.70 (+/-0.17)
15S110-5	142098-6	-	9	2.05 (+/-0.11)
15S110-6	142098-6	-	10	2.17 (+/-0.16)
Significant differences between transgenic and non-transgenic ovaries in each family (110 or 109) were determined by Student's t-Test.
T1 generation	T0 generation	transgene	Fruit shape indexa	t-Test p value	Obovoidb	t-Test p value	Proximal end anglec	t-Test p value	Anthesis ovary shape indexa	t-Test p value	Anthesis ovary length	t-Test p value	Anthesis ovary width	t-Test p value
17S48-1	142098-4	+	1.16156	0.000400174	0.177338	0.000211346	101.045	0.00625006	1.69291	0.000276369	2.3642	0.00723062	1.4006	1.92057e-05
17S48-6	142098-4	+	1.18916		0.213175		84.1731		1.59012		2.2889		1.4442
17S48-9	142098-4	+	1.17524		0.188325		93.4417		1.6184		2.3902		1.482
Yellow Pear control-1		-	1.4989		0.387		26.7172		2.28765		2.68022		1.17389
Yellow Pear control-2		-	1.55516		0.383575		31.2027		2.18144		2.6514		1.2194
Yellow Pear control-3		-	1.55623		0.42065		29.8082		2.32352		2.803		1.207
T1 generation	T0 generation	transgene	Proximal area lengthd (µm)	t-Test p value	Proximal area widthe (µm)	t-Test p value	Cell number in medial-lateral directionf	t-Test p value	Cell number in proximal-distal directiong	t-Test p value	Cell length in proximal-distal directionh (µm)	t-Test p value	Cell width in medial-lateral directioni (µm)	t-Test p value
17S48-1	142098-4	+	728.793	0.00332435	1206.54	0.00317207	26.6	0.0131016	29.2	0.00375578	27.5346	0.426351	24.6519	0.378509
17S48-6	142098-4	+	658.941		1191.03		24		27.75		25.2454		22.8362
17S48-9	142098-4	+	747.14		1100.92		25.2		24.8		32.0949		23.5212
Yellow Pear control-1		-	1018.25		883.641		20.2		36.6		28.1349		24.0132
Yellow Pear control-2		-	1003.73		847.542		21.4		39.4		24.8091		21.5307
Yellow Pear control-3		-	912.637		843.879		21		36		25.7535		22.8206
aShape index is the ratio of the maximum length over the maximum width of a fruit or ovary.
bObovoid describes the pear-shapedness of a fruit.
cProximal end angles were measured at the position 15% above the proximal end point of a fruit.
d,e Area length (d) and width (e) of the proximal area which is the area between the bottom of the locules and that of the whole ovary.
f,g Total cell numbers in the middle of the proximal area in the medial-lateral (f) and proximal-distal (g) directions.
h,i The maximum cell length in the proximal-distal (h) and maximum cell width in the medial-lateral direction (i) of 20 cells
j The ratio of cell length to cell width
