# Supplementary material for: A common genetic mechanism underlies morphological diversity in fruits and other plant organs
Source: Nat Commun. 2018 Nov 9;9:4734. doi: 10.1038/s41467-018-07216-8 (PMC6226536; doi:10.1038/s41467-018-07216-8)
Supplement: Supplementary file 5 — Supplementary Data 2 [file 41467_2018_7216_MOESM5_ESM.xlsx]

## Sheet: Supplementary Data 2
Supplementary Data 2. Relative expression, and fruit and ovary shape in the SlOFP20 amiRNA lines
T0 pedigree
	Relative expression level SlOFP20	Selected for backcross to ovate NIL (SA29)
LA1589	1
EK118_87-1	0.564
EK118_87-4	0.244	x
EK118_87-5	0.325
EK118_87-6	0.295	x
EK118_87-7	0.422
EK118_87-8	0.453
EK118_87-9	0.367
EK118_87-10	0.586
EK119_88-4	0.356	x
EK119_88-5	0.327	x
EK119_88-6	0.626
EK119_88-9	0.48
BC1F2 pedigree	Number of fruit	ovate genotype	T0 pedigree (grandparent)	BC1F1 (parent)	SlOFP20 amiRNA construct	Plant genotype	SlOFP20 expression	Ovary shape index		Fruit shape index		Proximal angle 10%		Obovoid		Width widest position
								Value	Tukey	Value	Tukey	Value	Tukey	Value	Tukey	Value	Tukey
15S91-22	8	3	EK118_87-4	15S29-1	+	amiRNA1-1	0.533275	1.50712	DE	1.1499	DEF	134.438	AB	0.1328	CD	0.5155	BC
15S91-24	8	3	EK118_87-4	15S29-1	+	amiRNA1-1	0.578711	1.45318		1.0769		130.307		0.1262		0.5047
15S91-31	8	3	EK118_87-4	15S29-1	+	amiRNA1-1	0.555506	1.72062		1.0901		136.786		0.1146		0.5049
15S91-36	8	3	EK118_87-4	15S29-1	+	amiRNA1-1	0.441581	1.70107		1.0927		134.299		0.1382		0.5106
15S91-03	8	1	EK118_87-4	15S29-1	+	amiRNA1-1/ovate	0.515584	2.84461	A	1.4238	A	67.229	E	0.2572	A	0.5693	A
15S91-06	8	1	EK118_87-4	15S29-1	+	amiRNA1-1/ovate	0.756586	2.58662		1.4553		75.2725		0.2283		0.5582
15S91-17	8	1	EK118_87-4	15S29-1	+	amiRNA1-1/ovate	0.499911	2.54539		1.4152		69.7079		0.2672		0.5746
15S91-43	8	1	EK118_87-4	15S29-1	+	amiRNA1-1/ovate	0.419003	2.45189		1.4974		64.0345		0.2593		0.5773
15S91-09	8	1	EK118_87-4	15S29-1	-	ovate	1.09723	1.83311	CDE	1.1696	CDE	114.07	ABC	0.165	BCD	0.5239	ABC
15S91-02	8	3	EK118_87-4	15S29-1	-	WT	1	1.29761	E	1.0363	F	139.716	A	0.1104	D	0.4943	BC
15S92-06	8	3	EK118_87-6	15S30-2	+	amiRNA1-2	0.460899	1.55233	DE	1.0465	EF	143.285	A	0.0925	D	0.4967	C
15S92-18	8	3	EK118_87-6	15S30-2	+	amiRNA1-2	0.472177	1.54986		1.0562		141.332		0.0831		0.4976
15S92-39	8	3	EK118_87-6	15S30-2	+	amiRNA1-2	0.44606	1.41594		1.0224		142.853		0.0807		0.4932
15S92-13	8	1	EK118_87-6	15S30-2	+	amiRNA1-2/ovate	0.473063	2.73551	AB	1.377	AB	79.508	DE	0.2373	AB	0.5659	A
15S92-20	8	1	EK118_87-6	15S30-2	+	amiRNA1-2/ovate	0.482471	2.40509		1.3437		85.7601		0.2252		0.5664
15S92-35	8	1	EK118_87-6	15S30-2	+	amiRNA1-2/ovate	0.456162	2.54731		1.3307		80.0434		0.2267		0.5555
15S92-37	8	1	EK118_87-6	15S30-2	+	amiRNA1-2/ovate	0.463692	2.37692		1.3431		74.0109		0.227		0.5559
15S92-43	8	1	EK118_87-6	15S30-2	+	amiRNA1-2/ovate	0.443071	2.26997		1.2809		87.5415		0.2272		0.5569
15S92-25	8	3	EK118_87-6	15S30-2	-	WT	1	1.27244	E	1.0241	F	145.564	A	0.1058	D	0.5176	BC
15S93-09	8	3	EK119_88-4	15S31-2	+	amiRNA2-1	0.430751	1.39128	E	1.1242	DEF	138.326	A	0.0858	D	0.4937	C
15S93-14	8	3	EK119_88-4	15S31-2	+	amiRNA2-1	0.390827	1.56642		1.0488		143.752		0.0776		0.5009
15S93-17	8	3	EK119_88-4	15S31-2	+	amiRNA2-1	0.436916	1.42652		1.1004		138.486		0.1206		0.5032
15S93-35	8	3	EK119_88-4	15S31-2	+	amiRNA2-1	0.489503	1.48177		1.047		146.958		0.088		0.4892
15S93-07	8	1	EK119_88-4	15S31-2	+	amiRNA2-1/ovate	0.5519	2.4007	BCD	1.3493	CD	80.1442	BC	0.2521	BC	0.5877	AB
15S93-15	8	1	EK119_88-4	15S31-2	+	amiRNA2-1/ovate	0.395099	1.65666		1.1023		131.736		0.1528		0.5162
15S93-16	8	1	EK119_88-4	15S31-2	+	amiRNA2-1/ovate	0.294649	1.52844		1.0585		137.172		0.0836		0.4896
15S93-23	8	1	EK119_88-4	15S31-2	+	amiRNA2-1/ovate	0.528099	2.48938		1.2898		82.3576		0.2317		0.5612
15S93-03	8	1	EK119_88-4	15S31-2	-	ovate	1.05406	1.77662	CDE	1.2164	CDE	111.472	ABC	0.1826	BCD	0.5446	ABC
15S94-20	8	3	EK119_88-5	15S32-1	+	amiRNA2-2	0.493958	1.39577	E	1.0147	DEF	142.399	A	0.1119	D	0.5005	C
15S94-22	8	3	EK119_88-5	15S32-1	+	amiRNA2-2	0.478183	1.53808		1.0602		147.408		0.0594		0.4941
15S94-35	8	3	EK119_88-5	15S32-1	+	amiRNA2-2	0.534963	1.51855		1.0927		136.605		0.0964		0.4916
15S94-01	8	1	EK119_88-5	15S32-1	+	amiRNA2-2/ovate	0.527229	2.25188	ABC	1.2481	BC	100.975	CD	0.1895	AB	0.548	AB
15S94-10	8	1	EK119_88-5	15S32-1	+	amiRNA2-2/ovate	0.477835	2.51506		1.3312		97.0117		0.2082		0.5461
15S94-15	8	1	EK119_88-5	15S32-1	+	amiRNA2-2/ovate	0.476068	2.33901		1.2768		98.1417		0.186		0.532
15S94-24	8	1	EK119_88-5	15S32-1	+	amiRNA2-2/ovate	0.511352	2.09855		1.2883		94.27		0.2021		0.5404
15S94-44	8	1	EK119_88-5	15S32-1	+	amiRNA2-2/ovate	0.548652	2.14531		1.2746		91.4101		0.2114		0.5425
15S94-38	8	1	EK119_88-5	15S32-1	-	ovate	0.837835	1.76289	CDE	1.186	CDE	123.957	ABC	0.143	BCD	0.5166	ABC
15S94-12	8	3	EK119_88-5	15S32-1	-	WT	1	1.24911	E	1.0115	F	150.175	A	0.0989	D	0.4926	BC
Relative expression levels of SlOFP20 were evaluated by semi-quantitative RT PCR.
ovate score: 3, WT; 1, mutant.
N, number of fruit or ovaries.
Significant differences in ovary and fruit shape traits were evaluated by Tukey’s test (α < 0.05).
