# Supplementary material for: A common genetic mechanism underlies morphological diversity in fruits and other plant organs
Source: Nat Commun. 2018 Nov 9;9:4734. doi: 10.1038/s41467-018-07216-8 (PMC6226536; doi:10.1038/s41467-018-07216-8)
Supplement: Supplementary file 6 — Supplementary Data 3 [file 41467_2018_7216_MOESM6_ESM.xlsx]

## Sheet: Supplementary Data 3
Supplementary Data 3. Distribution of ovate and sov1 alleles in tomato varieties of different shapes
Accession Name	OVATE	SOV1	Visual shape category	Fruit Shape Index	Obovoid	Proximal End Angle 20%
Guajito	1	1	Obovoid	1.6915	0.2217	46.9224
LA0330	1	1	Obovoid	1.7259	0.2257	23.7952
LA0986	1	1	Obovoid/Ellipsoid	1.674	0.0774	47.2336
LA1705	1	1	Obovoid	1.3733	0.2858	47.8188
LYC449	1	1	Obovoid	1.7139	0.2952	18.5523
T39	1	1	Obovoid	1.4998	0.3425	30.9257
UPV15567	1	1	Obovoid	1.229	0.2802	56.3611
Yellow Pear	1	1	Obovoid	1.67	0.4138	67.546
Black Plum	1	3	Ellipsoid	1.3309	0.1305	74.1791
Borgo Cellano	1	3	Heart Shape	1.2762	0	89.8447
Cuban yellow grape	1	3	Ellipsoid	1.3769	0.1912	60.682
Fiaschetto	1	3	Ellipsoid	1.362	0.0586	67.2716
Galatino	1	3	Ellipsoid	1.1522	0	97.9868
Gold Ball Livingston	1	3	Flat	0.847	0.0454	121.525
Grape	1	3	Ellipsoid	1.5354	0.079	70.0518
Heinz1706	1	3	Ellipsoid	1.3503	0.0183	82.0139
Hungarian Italian	1	3	Ellipsoid	1.2986	0.0742	78.7544
Juliet	1	3	Ellipsoid	1.7064	0.0253	57.6493
Kwangtung003	1	3	Obovoid	1.5955	0.1599	50.559
Kwangtung103	1	3	Obovoid	1.4612	0.1765	56.3174
LA2298	1	3	Ellipsoid	1.3908	0.1859	61.3058
LA2303	1	3	Ellipsoid	1.6051	0.1664	57.5319
LA2304	1	3	Ellipsoid	1.5113	0.0907	73.2775
LA2313	1	3	Ellipsoid	1.0329	0.0887	111.45
LA2375	1	3	Obovoid	1.2689	0.1315	76.7112
LA2666	1	3	Ellipsoid	1.5055	0.1425	63.3341
LA2814	1	3	Ellipsoid	1.0372	0.0787	108.632
LA3221	1	3	Ellipsoid	1.2746	0.06	87.8037
LA3225	1	3	Ellipsoid	1.59	0.1616	54.8993
Lampadina	1	3	Ellipsoid	1.4594	0.0717	62.3433
Long John	1	3	Obovoid	3.5159	0.5255	142.67
LYC1340	1	3	Long	2.0397	0	42.3215
LYC1740	1	3	Ellipsoid	1.4079	0.0552	72.7958
LYC1741	1	3	Obovoid	1.4441	0.1158	57.0996
LYC1743	1	3	Rectangular	1.2896	0.0272	89.6557
LYC1744	1	3	Long	2.4553	0.1298	20.302
LYC1746	1	3	Ellipsoid	1.2929	0.1063	81.1179
LYC1886	1	3	Ellipsoid	1.2107	0.0699	85.399
LYC1887	1	3	Ellipsoid	1.2453	0.0609	83.8499
LYC1892	1	3	Heart Shape	1.28	0	97.2808
LYC1895	1	3	Rectangular	1.2957	0.1103	73.6271
LYC1896	1	3	Heart Shape	1.3944	0	78.9538
LYC1904	1	3	Heart Shape	1.0227	0	117.535
LYC1909	1	3	Obovoid	1.8213	0.158	47.3228
LYC1912	1	3	Rectangular	1.6713	0	57.245
LYC1923	1	3	Obovoid	1.3478	0.2191	60.2334
LYC2403	1	3	Obovoid	1.3146	0.1153	72.8399
LYC2488	1	3	Obovoid	1.7138	0.096	50.5257
LYC450	1	3	Rectangular	1.698	0	61.4051
LYC453	1	3	Obovoid	1.5609	0.2841	42.8043
Martinos Roma	1	3	Obovoid	1.5273	0.1159	55.0445
Merveille des Marches	1	3	Obovoid	1.2955	0.1668	68.2692
Napoli	1	3	Obovoid	1.5236	0.1827	54.73
Old Ivory Egg	1	3	Obovoid	1.3118	0.182	62.7842
Orange santa	1	3	Ellipsoid	1.3696	0	91.3754
PI272746	1	3	Obovoid	1.2576	0.1601	70.9448
PI272771	1	3	Ellipsoid	1.7708	0	54.0265
PI379001	1	3	Obovoid	1.699	0.142	49.1069
PI441739	1	3	Ellipsoid	1.5533	0.1195	59.994
PI512900	1	3	Ellipsoid	1.6781	0	52.3186
PI513072	1	3	Ellipsoid	1.3583	0.0526	74.0513
Plum Lemon	1	3	Ellipsoid	1.2505	0.061	73.3457
Pomodorino Vesuvio	1	3	Ellipsoid	1.2833	0	81.1523
Pomodoro a forma d'oliva per l'industria	1	3	Ellipsoid	1.1355	0	101.585
Principe Borghese	1	3	Ellipsoid	1.1924	0.0134	94.9529
Riesentraube	1	3	Ellipsoid	1.1054	0.1071	96.8097
San Marzano	1	3	Obovoid	1.6886	0.2065	47.0183
Sausage	1	3	Ellipsoid	1.742	0	56.2733
Sidereta	1	3	Obovoid	1.4531	0.1703	64.5913
Sponzillo	1	3	Rectangular	1.4697	0.097	70.0445
Sugary	1	3	Ellipsoid	1.5674	0.0095	68.4213
T1025	1	3	Ellipsoid	1.3804	0.0439	73.9056
T1074	1	3	Heart Shape	1.1868	0	104.827
T1075	1	3	Heart Shape	1.3731	0	83.5029
T1076	1	3	Ellipsoid	1.2219	0.0442	84.6826
T1077	1	3	Heart Shape	1.2377	0	90.538
T1114	1	3	Obovoid	1.4854	0.1573	56.5986
T1117	1	3	Ellipsoid	1.3505	0	73.8252
T1119	1	3	Ellipsoid	1.6231	0.1189	56.6881
T1120	1	3	Rectangular	1.1698	0.0332	100.044
T1123	1	3	Ellipsoid	1.5865	0	60.6613
T1172	1	3	Long	2.398	0.0902	20.6031
T1173	1	3	Ellipsoid	1.1775	0.0828	87.8407
T1176	1	3	Ellipsoid	1.3897	0	74.8519
T1214	1	3	Ellipsoid	1.1839	0.0984	87.5708
T1215	1	3	Round	1.0875	0	103.382
T1284	1	3	Heart Shape	1.1013	0	105.588
T1355	1	3	Ellipsoid	1.1467	0.0285	95.2294
T1376	1	3	Rectangular	1.6774	0	64.4159
T1618	1	3	Ellipsoid	1.3309	0.0475	77.8418
T1693	1	3	Round	0.909	0	127.934
T1695	1	3	Ellipsoid	1.3508	0.0833	62.058
T543	1	3	Obovoid	1.5953	0.1258	62.1343
T544	1	3	Obovoid	1.3615	0.1218	64.621
T548	1	3	Obovoid	1.5678	0.0516	60.6927
T749	1	3	Rectangular	1.3568	0.0344	78.4664
T751	1	3	Ellipsoid	1.5148	0.0566	56.3333
T753	1	3	Rectangular	1.7824	0	51.954
T762	1	3	Long	2.2204	0	41.18
T763	1	3	Rectangular	1.1595	0.0424	94.666
T765	1	3	Rectangular	1.904	0.05	43.7545
T848	1	3	Heart Shape	1.1373	0	106.956
T861	1	3	Long	1.8841	0.1967	37.7032
T862	1	3	Rectangular	2.1049	0	54.2159
T863	1	3	Rectangular	1.5886	0	71.4294
T906	1	3	Obovoid	1.5078	0.1363	53.6613
T907	1	3	Rectangular	1.5602	0	56.4222
T908	1	3	Ellipsoid	1.6042	0	67.7439
T912	1	3	Ellipsoid	1.2302	0.068	84.5755
T932	1	3	Rectangular	1.7335	0.0923	50.2152
T941	1	3	Ellipsoid	1.5224	0.0767	64.4555
T956	1	3	Ellipsoid	1.0913	0	111.888
T982	1	3	Rectangular	1.4249	0.0608	76.894
T983	1	3	Obovoid	1.2794	0.1884	72.8476
Tegucigalpa	1	3	Long	2.3154	0.0332	41.7686
UPV11936	1	3	Ellipsoid	1.3496	0.0581	75.9147
Yellow Bell	1	3	Obovoid	1.6872	0.217	40.7622
Yellow Plum	1	3	Ellipsoid	1.3145	0.1	77.3956
Costoluto Genovese	3	1	Flat	0.6411	0	192.303
Goliath	3	1	Flat	0.6476	0	197.588
Legend	3	1	Flat	0.7914	0	155.063
LYC1745	3	1	Flat	0.7465	0	136.478
LYC1848	3	1	Flat	0.6597	0	138.695
LYC1893	3	1	Flat	0.6702	0	171.35
LYC441	3	1	Flat	0.8439	0.0369	142.46
LYC443	3	1	Flat	0.7859	0.0597	145.812
LYC444	3	1	Flat	0.7077	0.016	156.43
LYC454	3	1	Flat	0.6846	0	161.411
LYC455	3	1	Ellipsoid	1.2778	0.1219	80.0134
T1169	3	1	Round	0.9525	0	115.713
T1285	3	1	Flat	0.6467	0	166.841
T437	3	1	Flat	0.7015	0.0361	153.297
Anna Russian	3	3	Oxheart	0.9899	0.0282	109.01
Banana Legs	3	3	Long	2.237	0	33.3719
Bellstar	3	3	Round	0.9507	0	129.469
Belmonte	3	3	Flat	0.8927	0	140.856
Campbells1327	3	3	Flat	0.7818	0	163.25
Coure di Bue	3	3	Oxheart	0.937	0	153.077
Cuore de Toro	3	3	Oxheart	1.1944	0	104.017
Determinato Tondino	3	3	Flat	0.8689	0	129.445
Druzba	3	3	Flat	0.8144	0	145.092
German Red Strawberry	3	3	Oxheart	1.3012	0	105.183
Grandma Marys Paste	3	3	Long	1.8421	0	53.9345
Green Grape	3	3	Round	1.0097	0	120.611
Grushovka	3	3	Oxheart	1.2582	0.0373	93.0779
Heinz1439	3	3	Flat	0.783	0	155.089
Howard German	3	3	Long	2.1603	0.1526	340.197
Jersey Devil	3	3	Long	2.0791	0	50.248
LA1215	3	3	Flat	0.8706	0.0542	132.136
LA1216	3	3	Flat	0.7615	0.0326	140.399
LA1231	3	3	Round	0.9013	0	127.077
LA1311-17	3	3	Round	0.7881	0.0486	138.674
LA1311-6	3	3	Flat	0.7863	0.0101	148.676
LA1312	3	3	Flat	0.8291	0	139.369
LA1334	3	3	Flat	0.8957	0	126.191
LA1549	3	3	Flat	0.7003	0.0399	154.604
LA1589	3	3	Round	1.0119	0.1099	106.35
LA1654	3	3	Flat	0.6887	0.0465	159.9
LA1655	3	3	Flat	0.6064	0.0651	200.326
LA2102	3	3	Round	0.9563	0.0302	116.587
LA2126C	3	3	Round	0.6928	0	158.982
LA2131	3	3	Flat	0.7635	0	155.819
LA2205A	3	3	Round	ND	ND	ND
LA2208	3	3	Flat	0.866	0	129.475
LA2256	3	3	Round	0.9204	0.0393	121.152
LA2281	3	3	Flat	0.7991	0.0339	115.36
LA2288	3	3	Flat	0.6825	0.0636	146.617
LA2294	3	3	Flat	0.8469	0	137.309
LA2308	3	3	Round	0.8302	0	133.799
LA2619	3	3	Flat	0.8021	0.013	138.774
LA2670	3	3	Round	0.735	0	141.333
LA2690	3	3	Round	0.9518	0.0509	117
LA2691	3	3	Flat	0.7793	0	128.32
LA2693	3	3	Round	0.8973	0.0317	126.7
LA2845	3	3	Flat	0.6103	0.1335	170.189
LA3543	3	3	Round	0.9248	0	130.359
Large Plum WLT	3	3	Long	1.93	0	53.4059
LYC173	3	3	Flat	0.691	0.0548	164.658
LYC1742	3	3	Ellipsoid	1.4692	0.0411	175.2
LYC1747	3	3	Round	0.9833	0	124.963
LYC1749	3	3	Flat	0.8285	0	145.496
LYC1817	3	3	Flat	0.8401	0	145.988
LYC1818	3	3	Flat	0.9033	0	143.27
LYC1820	3	3	Round	0.9607	0	131.301
LYC1821	3	3	Flat	0.814	0	145.223
LYC1822	3	3	Flat	0.8993	0	133.652
LYC1823	3	3	Flat	0.5831	0.0612	206.249
LYC1824	3	3	Flat	0.8986	0	130.679
LYC1882	3	3	Flat	0.8424	0	145.51
LYC1883	3	3	Heart Shape	0.946	0	130.393
LYC1884	3	3	Flat	0.8627	0	138.139
LYC1885	3	3	Round	0.9584	0.0367	124.344
LYC1888	3	3	Flat	0.8546	0.0597	115.66
LYC1889	3	3	Heart Shape	1.2963	0	85.9705
LYC1890	3	3	Round	0.9804	0	123.138
LYC1891	3	3	Rectangular	1.3558	0	83.3272
LYC1894	3	3	Oxheart	1.048	0	107.115
LYC1897	3	3	Flat	0.8165	0	150.463
LYC1898	3	3	Ellipsoid	1.2848	0.0526	94.6393
LYC1899	3	3	Rectangular	1.1375	0	106.217
LYC1903	3	3	Long	1.7438	0	56.9254
LYC1905	3	3	Flat	0.6872	0.0267	167.158
LYC1906	3	3	Flat	0.8626	0.0327	126.962
LYC1907	3	3	Round	0.9749	0	121.238
LYC1908	3	3	Round	0.9228	0	131.531
LYC1910	3	3	Oxheart	1.0732	0	129.64
LYC1911	3	3	Flat	0.8524	0	134.11
LYC1913	3	3	Flat	0.8828	0	142.03
LYC1915	3	3	Round	0.9921	0	121.916
LYC1916	3	3	Heart Shape	1.2139	0	102.209
LYC1917	3	3	Flat	0.6286	0.0432	185.623
LYC1921	3	3	Round	1.009	0	120.918
LYC1922	3	3	Heart Shape	1.21	0	103.237
LYC1924	3	3	Flat	0.8491	0	143.663
LYC1925	3	3	Heart Shape	0.9846	0	119.121
LYC2400	3	3	Heart Shape	1.1588	0.0174	112.965
LYC2402	3	3	Round	0.9672	0	128.377
LYC2404	3	3	Rectangular	1.1818	0	105.663
LYC2406	3	3	Heart Shape	1.2322	0	96.3599
LYC2456	3	3	Round	0.9788	0	118.812
LYC2476	3	3	Round	0.9336	0	123.982
LYC332	3	3	Flat	0.7874	0	144.62
LYC394	3	3	Flat	0.5589	0.0311	213.899
LYC420	3	3	Flat	0.8302	0	141.044
LYC438	3	3	Flat	0.6275	0	145.243
LYC439	3	3	Flat	0.6126	0	201.737
LYC440	3	3	Flat	0.586	0	165.693
LYC446	3	3	Flat	0.7924	0	149.788
LYC447	3	3	Flat	0.7356	0.0262	166.728
LYC448	3	3	Flat	0.739	0	157.286
LYC451	3	3	Flat	0.8079	0	141.156
LYC452	3	3	Flat	0.7918	0	146.175
LYC473	3	3	Flat	0.764	0	155.011
LYC474	3	3	Flat	0.6939	0.1546	167.651
M82	3	3	Rectangular	1.1866	0.0253	101.769
Mallorquin	3	3	Flat	0.7445	0	154.76
Manalucie	3	3	Flat	0.7514	0	161.802
Marglobe	3	3	Flat	0.7783	0	151.909
Money Maker	3	3	Flat	0.8745	0	139.52
New Zealand Giant Paste	3	3	Oxheart	0.9145	0.0315	113.767
Old Brooks	3	3	Flat	0.8312	0	137.749
Opalka	3	3	Long	2.7974	0	19.2081
Orange Banana	3	3	Ellipsoid	1.5556	0.0491	62.9084
Orange Strawberry	3	3	Oxheart	0.8532	0	172.779
Pearson	3	3	Flat	0.7281	0	167.483
PI205046	3	3	Ellipsoid	1.608	0	67.2265
PI512917	3	3	Long	2.1549	0	35.0243
PI512935	3	3	Long	2.7024	0	23.397
PI513036	3	3	Long	1.951	0	47.341
PI513065	3	3	Long	1.8765	0	38.1142
PI513088	3	3	Long	2.3113	0	31.7664
PI513103	3	3	Long	1.966	0	47.1374
Polish Giant Paste	3	3	Ellipsoid	1.4705	0.0348	81.5343
Pomodoro Sorrento	3	3	Flat	0.8598	0.0271	140.372
Ponderosa	3	3	Flat	0.8458	0	136.241
Rio Grande VFF	3	3	Heart Shape	1.3518	0	87.9489
Rutgers improved	3	3	Flat	0.7798	0.0312	159.517
Siberian	3	3	Round	0.9084	0	130.26
Spitz	3	3	Long	1.7323	0	60.98
Sun1642	3	3	Ellipsoid	1.6036	0	67.9024
Super Italian Paste	3	3	Long	2.5064	0	27.6209
T1003	3	3	Round	0.9155	0	127.248
T1078	3	3	Round	0.9309	0	124.525
T1115	3	3	Round	1.0187	0	115.137
T1116	3	3	Flat	0.8403	0.0219	142.497
T1121	3	3	Flat	0.744	0	161.114
T1122	3	3	Flat	0.8317	0	146.995
T1136	3	3	Flat	0.7239	0.0778	157.143
T1168	3	3	Round	1.0146	0.0184	109.626
T1358	3	3	Round	0.9998	0	123.956
T1377	3	3	Flat	0.7559	0	169.212
T1379	3	3	Long	1.5769	0	71.899
T1381	3	3	Flat	0.8646	0	140.251
T1690	3	3	Rectangular	1.2388	0.0381	91.6636
T1691	3	3	Heart Shape	0.9262	0	133.64
T1692	3	3	Flat	0.7613	0.0183	148.944
T1696	3	3	Flat	0.6966	0.0193	174.582
T1697	3	3	Flat	0.759	0.0177	154.703
T1708	3	3	Flat	0.7405	0	173.6
T443	3	3	Flat	0.8954	0	138.973
T530	3	3	Round	1.0282	0	114.015
T533	3	3	Rectangular	1.1385	0.0756	107.645
T534	3	3	Flat	0.737	0	158.493
T545	3	3	Flat	0.8021	0.031	145.875
T546	3	3	Flat	0.7933	0	150.026
T547	3	3	Flat	0.8301	0	147.78
T549	3	3	Flat	0.8652	0	136.96
T720	3	3	Flat	0.8143	0	147.552
T747	3	3	Flat	0.8096	0	139.917
T750	3	3	Flat	0.8864	0	143.799
T752	3	3	Flat	0.6287	0	165.538
T764	3	3	Flat	0.6465	0.0361	162.963
T864	3	3	Flat	0.6637	0.0676	159.03
T909	3	3	Flat	0.7615	0.0374	155.614
T910	3	3	Flat	0.7985	0	143.678
T911	3	3	Flat	0.7344	0	144.014
T913	3	3	Round	0.9257	0	139.362
T923	3	3	Long	1.5813	0	71.7408
T924	3	3	Flat	0.8115	0	152.103
T925	3	3	Flat	0.5698	0.07	134.017
T926	3	3	Round	0.9113	0	140.218
T940	3	3	Flat	0.6233	0.032	172.077
T954	3	3	Flat	0.5236	0	239.634
T984	3	3	Flat	0.7926	0	160.963
T985	3	3	Flat	0.8869	0	134.311
Tomatoberry	3	3	Heart Shape	1.0375	0	130.459
Tres Cantos	3	3	Round	0.9231	0	131.199
Tyboroski Giant Plum	3	3	Oxheart	1.2833	0	158.466
UPV13169	3	3	Long	2.0044	0	40.685
UPV18983	3	3	Long	2.2617	0	36.6198
UPV24629	3	3	Round	0.9229	0.0253	117.785
UPV7637	3	3	Flat	0.7529	0	158.729
UPV7685	3	3	Ellipsoid	1.2457	0	100.188
Yellow Stuffer	3	3	Flat	0.8968	0.034	144.514
Zapotec Pink Ribbed	3	3	Flat	0.7308	0.193	110.003
Numbers indicate 1, mutant allele (-); 3, wildtype allele (+).
