# Supplementary material for: A common genetic mechanism underlies morphological diversity in fruits and other plant organs
Source: Nat Commun. 2018 Nov 9;9:4734. doi: 10.1038/s41467-018-07216-8 (PMC6226536; doi:10.1038/s41467-018-07216-8)
Supplement: Supplementary file 7 — Supplementary Data 4 [file 41467_2018_7216_MOESM7_ESM.xlsx]

## Sheet: Supplementary Data 4
Supplementary Data 4. Primer list and marker information
Tomato markers	Marker type	Primers pairs	Forward (5'->3')	Reverse (5'->3')	Third primer	Program	Enzyme	Gel	Size	Size alternate allele	Notes
12EP602	dCAPS	12EP602/604	AGGCTGCGATTGAGTAAGTAGAGTC	TGAAGCATCTTCAGGGATCA		56C, 35 cycles	Tsp45I	0.03	220 bp
12EP605	dCAPS	12EP605/607	TCGAGATTGAAGGAATGAAAACTAA	TTTTCAATAGCTACTCCATCTCTCA		56C, 35 cycles	DdeI	0.03	220 bp
12EP668	dCAPS	12EP668/669	AATGGACGATTGAGAAACTTTACTA	TTCGTGAAGGCATGTGTTTC		56C, 35 cycles	SpeI	0.03	220 bp
12EP670	dCAPS	12EP670/672	ACTGCAGAATTTGGGAGGTGAGAAG	CACTAGCCAAGTGAAGCATTTC		56C, 35 cycles	MboII	0.03	220 bp
12EP734	dCAPS	12EP734/736	AAGTGTCACATAAAATGAGACGGAT	CCTCTTATATAGACGCAGTGG		56C, 35 cycles	FokI	0.03	220 bp
12EP737	dCAPS	12EP737/739	ATTTCAGAGATATACTTATAGTATA	AGCAGCCAAATACATCAATC		56C, 35 cycles	AccI	0.03	220 bp
12EP823	dCAPS	12EP823/824	AGGTTAATCTACCCCAAAAAATTCC	TCTTTTTGTGATTTGGTTGTTGTT		56C, 35 cycles	MnlI	0.03	220 bp
12EP825	dCAPS	12EP825/827	CCCCCCCCCTCTCTTCCGACACTAA	GCCTAAGGCTAGGATCTTTCC		56C, 35 cycles	DdeI	0.03	220 bp
12EP831	dCAPS	12EP831/833	TCTTCTTTTATTGCCGTCCGGTAGA	TAAACCTGTTGTCCCAAAAA		56C, 35 cycles	AccI	0.03	220 bp
12EP834	dCAPS	12EP834/835	AGTTGTCTCGTTTATATAATTCTCA	ATTACACGGGCTGGGGTTT		56C, 35 cycles	DdeI	0.03	220 bp
12EP836	dCAPS	12EP836/838	GGGTGTTATAAGATTGTTATACGTA	GGCGTAGCTTAGCACTAT		56C, 35 cycles	RsaI	0.03	220 bp
12EP846	dCAPS	12EP846/847	CATCATTTTCATTGCTAATTAACTA	TTTTAGTAACTTGGTGTCCA		56C, 35 cycles	SpeI	0.03	220 bp
13EP28	Probe	13EP28/29	AAATCTCATCAAAAAATTTGTTCTT	GTTAATAAGAATCCCCGAACC		56C, 35 cycles	-		220 bp
13EP30	dCAPS	13EP30/32	TGCGCATTTGGGGTGAGATACGGGA	GATGTTCAACCAATACAGTTACAG		56C, 35 cycles	FokI	0.03	220 bp
13EP37	dCAPS	13EP37/38	GCATGGTAAGAGGTAGCAGAATCCT	GAGAACGGGGTCTCTTTATTAT		56C, 35 cycles	MnlI	0.03	220 bp
13EP40	dCAPS	13EP40/41	TTGAATCAAATCTTAACGGTTAAGC	AGTCTTAAGAGCTTTGAGAGTTTT		56C, 35 cycles	AluI	0.03	220 bp
13EP42	dCAPS	13EP42/43	CTGAGCTAATGGGCCTTGTTGTGAA	CAGAATGAGTTAGAATATTGATCG		56C, 35 cycles	MboII	0.03	220 bp
13EP48	qRT-PCR	13EP48/49	CCTCGTCGTCCTCATCACCA	TCGTTGAATTTTTCGGGCTTG		56C, 35 cycles	-		180 bp
13EP427	dCAPS	13EP427/429	CCTTTAGGAGATTATTAAAATTGTA	CCTTTAGGAGATTATTAAAAGTCTA		56C, 35 cycles	RsaI	0.03	220 bp
13EP502	dCAPS	13EP502/503	CACATGAAGAAACACCAAGC	AACATTTAGTGCATGAATTGGACTA		56C, 35 cycles	SpeI	0.03	220 bp
13EP508	dCAPS	13EP508/509	CCTTGTGTCACGTATAAATTTTCAT	TTGAAAACCAATACCGATTC		56C, 35 cycles	NlaIII	0.03	220 bp
13EP512	dCAPS	13EP512/513	AGTCTGGGACATATCCAGAAGAAG	TTCTCGCTAAAGTGAGTCCA		56C, 35 cycles	AluI	0.03	220 bp
13EP516	dCAPS	13EP516/517	CAGATCTGTAGATGTATAGCACTG	AGCCTTGGAAATTAATCTGG		56C, 35 cycles	PstI	0.03	220 bp
12EP886	dCAPS	12EP886/887	TGCTCCTAACCAAGATCAATATCAT	TTTTCAGATAGCTTATCAAAGAATTG		56C, 35 cycles	NalIII	0.03	220 bp
12EP919	dCAPS	12EP919/921	TCAGTTCTGGATAAGTTTATGCACG	TCAGTTCTGGATAAGTTTATGGACT		56C, 35 cycles	Cac8I	0.03	220 bp
13EP56	dCAPS	13EP56/58	GCACATTTCACCATAGACAGC	GGCATGCAGTAGATGCTAAGCACCG		56C, 35 cycles	HpaII	0.03	220 bp
13EP549	SlOFP20 promoter deletion	13EP549/550/551	ATTGGACACTCTGACACCAC	TGTTTGGATATTATACTTGTTTCA	AAGTAGGCAAACCTTATCAACT	58C, 35 cycles	-	0.02	1300 bp	1000 bp
13EP631	G9, Southern blot probe	13EP632/631	GTGAACAATTATGCAACTGAATTT	GAAGGTTAAACTTTGTGCTTCTTT		56C, 35 cycles			190 bp
13EP633	G4, Southern blot probe	13EP633/634	TCACATGGAACCCCTGATTT	TTTCAACTAACGACTGAATTTTTAAC		56C, 35 cycles			150 bp
12EP199	ovate Indel	12EP199/200	CCAGCTTTTCATGTCATCTCC	GTTTGTAGAGGTGTATGTTTCCAA		56C, 35 cycles	-	0.03	159/178 bp
12EP241	fs8.1 Indel	12EP241/242	TCCATATAAGGGAAATACACACTTCA	GGCTCAATTTGCCTTGAGTT		56C, 35 cycles	-	0.03	279/314 bp
EP553	NPTII gene	EP553/554	AGACAATCGGCTGCTCTGAT	AGTGACAACGTCGAGCACAG		56C, 35 cycles	-	0.03	173 bp
14EP426	Cas9 gene	14EP426/427	CCGACGCTAACCTCGATAAG	CGAGCTGAGAGAGGTCGATT		58C, 30 cycles	-	0.02	249 bp
16EP404	SlTRM5 KASP PCR-1bp deletion	16EP404/405/406	GAAGGTGACCAAGTTCATGCTGAGGATAACCCATCCGGTCC	GAAGGTCGGAGTCAACGGATTAGGATAACCCATCCGGTCG	CGAGCTAACGTATCAAACAATGCT	60C, 40 cycles	-
17EP3	SlTRM5 KASP PCR-1bp insertion	17EP3/4/5	GAAGGTCGGAGTCAACGGATTTGCCAAATGCAAGACCTACGa	GAAGGTGACCAAGTTCATGCTGTGCCAAATGCAAGACCTACGg	AACTTCCTGTGCTGAGGTGACTT	60C, 40 cycles	-
16EP396	SlTRM3/4 KASP PCR-15bp deletion	16EP396/398/402	GAAGGTGACCAAGTTCATGCTCCTTCAAGAGAACCAGCTGCA	TGACATCGATTCTGCCACCTC	GAAGGTCGGAGTCAACGGATTGCTGAAACTCCTTCAAGAGAACCAA	60C, 40 cycles	-
In vitro mutagenesis, qRT PCR and plant transformation primers
	SlOFP20 qRT-PCR	14EP245/246	AGCAGCAGCAGAAGACATAG	ATGTGGACGTTGTGATCGAG		60C, 40 cycles	-	-	176 bp
	CAC qRT-PCR	EP2069/2070	CGTCCTCCGTTGTGATGTAACTGG	ACACATTGGTGGAAAGTAACATCATCG		60C, 40 cycles	-	-	180 bp
	SlOFP20overexpression_XhoI/SacI	13EP617/618	ATTACTCGAGATGGGGAATTATAGGTTTAGAT	AATTGAGCTCTTACTTGAGTCGAATTTCAGTG					966 bp
	SDM OVATED280V	14EP176/177	CAGGACCCGTACGAAGTTTTCAAGAGATCGATG	CATCGATCTCTTGAAAACTTCGTACGGGTCCTG
	SDM OVATED280R	14EP322/323	CAGGACCCGTACGAACGTTTCAAGAGATCGATG	CATCGATCTCTTGAAACGTTCGTACGGGTCCTG
	SDM SlOFP20D265V	14EP283/284	CATCGAGAAATCCTCAAAAAGTTTTCAGAGAATCAATGGTGG	CCACCATTGATTCTCTGAAAACTTTTTGAGGATTTCTCGATG
	SDM SlOFP20D265R	14EP207/208	CATCGAGAAATCCTCAAAAACGTTTCAGAGAATCAATGGTGG	CCACCATTGATTCTCTGAAACGTTTTTGAGGATTTCTCGATG
	SDM SlTRM25K327V	14EP279/280	GTTGTGTTGCTCGTACCAAAAAAACCATCCAATGG	CCATTGGATGGTTTTTTTGGTACGAGCAACACAAC
	SDM SlTRM5R374V	14EP129/130	CCCCAATAGTACTTATGGTGCCTTCGAGATCAGTTTC	GAAACTGATCTCGAAGGCACCATAAGTACTATTGGGG
	SDM SlTRM19K249V	14EP133/134	GTCGCATAGCAGTTTTGGTGCCATCAAATTCTGTG	CACAGAATTTGATGGCACCAAAACTGCTATGCGAC
	SlTRM3/4 CRISPR/Cas9	14EP292/13EP639	tgtggtctcaATTGCATTTGGTTGGCCTGCAGCgttttagagctagaaatagcaag	TGTGGTCTCAAGCGTAATGCCAACTTTGTAC		56C, 35 cycles	-	-	166 bp
	SlTRM5 CRISPR/Cas9	14EP294/13EP639	tgtggtctcaATTGGATAACCCATCCGGTCCGTgttttagagctagaaatagcaag	TGTGGTCTCAAGCGTAATGCCAACTTTGTAC		56C, 35 cycles	-	-	166 bp
	SlOFP20 amiRNA1		TAATCAGTTCTACAGTCGCAC
	SlOFP20 amiRNA2		TTATGATACGAGGCAGGTCAA
Melon markers	Marker type	Primers pairs	Forward (5'->3')	Reverse (5'->3')	Third primer	Program	Enzyme	Gel	Size	Size alternate allele	Notes
Sca10-2663375	HRM		AAAAGAATGGCCACTAGTCC	AAATTTCAAGCTGAGGTTTG		55C, 40 cycles			113 bp
Sca10-318907	HRM		ACTGGAAGCACTAAATCACC	GCATTGAAATGTTATCACACA		55C, 40 cycles			122 bp
Sca10-7517487	HRM		CGGTGATGTCATTTTTTAACCT	CCCCATGTGAGTTACTACGTTT		60C, 40 cycles			90 bp
Sca76-1458133	HRM		AAGGATATTATAACTTAGTGG	AAGGATATTATAACTTAGTGG		60C, 40 cycles			90 bp
Sca76-1524739	HRM		CGCCAGTAAGTCCTTTTC	GTCCGTTCTTAAAAAACTTTG		60C, 40 cycles			90 bp
Sca76-184	KASP		GAAGGTGACCAAGTTCATGCTGCACCCACCGTATTAAACAAGC	GAGACGTTGCACCGGTACTTA	GAAGGTCGGAGTCAACGGATTGCACCCACCGTATTAAACAAGT	60C, 40 cycles			90 bp
Sca76-197	KASP		GAAGGTGACCAAGTTCATGCTTGGTGCTATTATGAGAGTCGA	TTGATATCAAACCATGATGA	GAAGGTCGGAGTCAACGGATTTGGTGCTATTATGAGAGTCGC	60C, 40 cycles			90 bp
Sca76-2	KASP		GAAGGTGACCAAGTTCATGCTATTTCGCAACAAATTTGAAAG	TTTTGCGTTATCTAACTTAG	GAAGGTCGGAGTCAACGGATTATTTCGCAACAAATTTGAAAA	60C, 40 cycles			90 bp
Sca76-291250	HRM		AGGGTTAGCCAAGGTCATGT	TTTTGCGTTATCTAACTTAG		60C, 40 cycles			90 bp
Sca76-45	HRM		CAAGAAACAAGAACCATCCTCA	CACTCTTGAGGTTAATCAAAAAGGA		60C, 40 cycles			152 bp
Sca76-71	HRM		GTGAGCGAACAACAAATGTA	TAAACCAATTGTTGATTTTT		55C, 40 cycles			103 bp
Sca76-91032	HRM		AACGAACTATTGGAAACT	TCCGAAAAATCATATTTA		60C, 40 cycles			90 bp
Sca86-1032	KASP		GAAGGTGACCAAGTTCATGCTTTGGAAACTTTGTCTATGTAC	TTGGGTTTCGGTTTCGAAGAC	GAAGGTCGGAGTCAACGGATTTTGGAAACTTTGTCTATGTAT	60C, 40 cycles			88 bp
Sca86-1149903	HRM		CGGGATACGAGGTAGAATATCTTT	CCTTGATTTTCCCTTTGATGTT		60C, 40 cycles			90 bp
Sca86-372	HRM		TGTTGTCACTGCATCACCTG	GGTGGAGGTGGAGGCATTAT		55C, 40 cycles			164 bp
Sca91-953336	HRM		TGGGTAAGGAGGCCGTAT	AAAGCGTCAAGGTAGCAAAA		60C, 40 cycles			144 bp
Potato markers	Marker type	Primers pairs	Forward (5'->3')	Reverse (5'->3')	Third primer	Program	Enzyme	Gel	Size	Size alternate allele	Notes
Stovatefor	potato OFP20 ortholog	Stovatefor/Stovaterev	CAGAGAGCTTTGCAGTGGTG	TGATGTCGAACCAGATTTGC			-	0.02	204 bp	800 bp
StOFP20	deletion in DM		CCAAAGGAAAAGGGTGTGAA	GCCCACCCACACAAGTAATC			-	0.01	477 bp	no amplification
Asp6678	HRM		CCCCAACTATGAGCAGTGGA	GCACAGCCCAATAGATGTCC					250 bp		PGSC0003DMG400006678
Catper20798	HRM		GGCAGTGGTTCTACTTGCTG	CTGCTAGAGGATGTGAGGTGA					multiple		PGSC0003DMG400020798
Per20801	HRM		TGAACTCAGCTAGGTGGACC	GGCTTGCAAAAGTGGATTCG					261 bp		PGSC0003DMG400020801
Cucumber markers	Marker type	Primers pairs	Forward (5'->3')	Reverse (5'->3')	Third primer	Program	Enzyme	Gel	Size	Size alternate allele	Notes
UW039266	SSR	F/R	AGCAACCATGTTTGGGTCA	GGCATGCTTAGGTTTGTTTG		Touch down from 68 to 50C and then 50C for 20 cycles)		8% PAGE	181 bp
fs2.1indel13	Indel	F/R	AGCCTCCGTTCTTGACACAT	TCCTCCATTGGTTTGTTGGT		Touch down from 68 to 50C and then 50C for 20 cycles)		8% PAGE	176 bp
fs2.1indel8	Indel	F/R	TTTGGAATTCTGTTTGCACCT	GGGTGTGTCAAGTTGGTTGA		Touch down from 68 to 50C and then 50C for 20 cycles)		8% PAGE	189 bp
Xl2snp10	dCAPS	F/R	ATGATCAATTCCTTATTAGATTAT	TCAAGTGCAACTTATTCCAAGC		Touch down from 68 to 50C and then 50C for 20 cycles)	TaqI	8% PAGE	191 bp
xl2indel1	Indel	F/R	GCTCACACATGCTCCATACC	GAGTGAAGTCGTGTGGAAGC		Touch down from 68 to 50C and then 50C for 20 cycles)		8% PAGE	249 bp
UW015772	SSR	F/R	TACCGACCATGGAAGAGACC	AACCATAAGGGGAAAATGCC		Touch down from 68 to 50C and then 50C for 20 cycles)		8% PAGE	204 bp
xl2indel9	Indel	F/R	AGAGGAACCAAGCACAAACT	TGAATCACCGAAAAGAAAAGTGT		Touch down from 68 to 50C and then 50C for 20 cycles)		8% PAGE	200 bp
xl2indel17	Indel	F/R	TCACCTACTGCTCAACTCGT	TATTCTAGGGGACGACAGGG		Touch down from 68 to 50C and then 50C for 20 cycles)		8% PAGE	168 bp
UW023356	SSR	F/R	CAAAATCTGCATCTCCAGCA	AATGGAGGAGCAAAGCAAGA		Touch down from 68 to 50C and then 50C for 20 cycles)		8% PAGE	262 bp
